# Supplementary material for: Clinical Association between Gout and Parkinson’s Disease: A Nationwide Population-Based Cohort Study in Korea
Source: Medicina (Kaunas). 2021 Nov 24;57(12):1292. doi: 10.3390/medicina57121292 (PMC8704991; doi:10.3390/medicina57121292)
Supplement: Supplementary file 1 [file medicina-57-01292-s001.zip]

Archive with 1 entries (1 files):
- medicina-1441654-supplementary.pdf
